# Supplementary material for: The Long-Term Dynamics of the Particulate 137Cs Supply from Eroded Arable Slopes During the Post-Chernobyl Period
Source: Toxics. 2026 Apr 19;14(4):344. doi: 10.3390/toxics14040344 (PMC13120182; doi:10.3390/toxics14040344)
Supplement: Supplementary file 1 [file toxics-14-00344-s001.zip]

Archive with 1 entries (1 files):
- toxics-4221733-supplementary.pdf
